# Supplementary material for: Proteomic associations with cognitive variability as measured by the Wisconsin Card Sorting Test in a healthy Thai population: A machine learning approach
Source: PLoS One. 2025 Feb 20;20(2):e0313365. doi: 10.1371/journal.pone.0313365 (PMC11841870; doi:10.1371/journal.pone.0313365)
Supplement: S1 Table — (XLSX) [file pone.0313365.s001.xlsx]

## Sheet: Sheet1
%Errors	age	sex	education	risk_group	Q16659	P80098	Q9UHP3	P45984	Q7L5D6	Q8N163	Q92830	Q1MX18	Q8IY81	Q8N3J2	P62166	Q8IWQ3	Q9Y2I2	P29762	Q8TAV3	P34969	Q14833	Q8IWA5	P35318
51.7241	22	Female	Secondary and Teritary	Low	0	0	0	0	0	0	0	15.6955	12.2284	0	0	0	0	0	0	14.0803	14.1027	0	0
40.7407	21	Female	Secondary and Teritary	Low	0	0	10.5007	0	0	0	12.8734	14.6841	0	0	0	0	16.7589	0	0	0	0	12.5549	0
26.5306	22	Female	Secondary and Teritary	Low	0	0	16.535	0	15.68	0	0	15.118	0	0	0	0	0	0	0	0	0	15.5531	0
56.9892	22	Female	Secondary and Teritary	Low	17.4568	0	16.1884	0	0	15.4825	12.4562	0	17.8384	10.8098	0	0	0	0	0	0	14.3611	13.7571	0
61.3208	22	Male	Secondary and Teritary	Low	15.4954	0	0	0	0	12.0532	0	12.5592	0	0	0	0	0	0	0	0	11.778	10.8164	0
47.6562	20	Male	Secondary and Teritary	Low	13.4589	0	0	0	0	9.83502	0	0	0	0	0	11.0389	0	0	0	0	0	11.0093	0
25.7143	21	Male	Secondary and Teritary	Low	10.1394	0	0	0	0	0	16.4103	0	0	0	0	0	13.0194	0	0	12.0106	0	12.2538	0
30.7692	21	Male	Secondary and Teritary	Low	0	0	10.8492	0	0	0	0	0	0	10.1279	0	0	11.8254	0	0	12.9565	0	14.2254	0
57.8313	22	Male	Secondary and Teritary	Low	0	0	11.6155	0	0	0	13.6331	12.5837	0	0	0	0	0	0	0	12.1385	0	17.423	0
51.5625	20	Male	Secondary and Teritary	Low	13.647	0	0	0	0	16.69	20.192	0	0	11.5769	0	0	0	0	0	0	15.4658	14.5584	0
57.0312	20	Female	Secondary and Teritary	Low	15.0431	0	0	0	0	0	18.9317	0	0	10.8919	0	0	0	0	0	0	10.5287	15.1825	0
54.6875	21	Female	Secondary and Teritary	Low	17.4977	0	12.6888	0	0	0	13.5401	9.6923	0	14.7478	0	0	0	0	0	0	0	13.5749	0
36.8421	20	Female	Secondary and Teritary	Low	0	0	0	0	0	0	13.5747	0	0	0	0	0	13.2159	0	0	0	0	16.0805	0
47.2973	20	Female	Secondary and Teritary	Low	0	0	14.5145	0	0	0	12.3859	11.56	0	0	0	0	17.6742	0	0	14.7352	15.2665	12.3914	0
61.2613	20	Female	Secondary and Teritary	Low	0	0	0	0	0	0	0	0	0	0	0	0	0	0	0	0	0	0	0
63.2812	20	Female	Secondary and Teritary	Low	12.592	0	0	0	0	0	0	0	13.9703	0	0	0	0	0	0	0	0	11.9971	0
68.75	25	Male	Secondary and Teritary	High	0	0	0	0	0	0	0	0	21.8436	0	0	0	0	0	0	0	0	11.4092	16.776
54.2857	21	Male	Secondary and Teritary	Low	0	0	9.66599	0	0	0	0	0	0	11.0299	0	0	0	0	0	0	0	12.0826	0
44.2308	20	Male	Secondary and Teritary	Low	0	0	0	0	0	0	15.1643	15.1469	12.5607	0	0	0	0	0	0	0	11.7964	0	0
28.9474	20	Female	Secondary and Teritary	Low	0	0	10.0375	0	0	0	9.69263	12.5576	0	0	0	0	0	0	0	0	0	0	0
33.3333	20	Female	Secondary and Teritary	Low	0	0	0	0	0	0	0	0	18.5674	0	0	0	11.1724	0	0	0	10.8021	0	0
34.0426	20	Female	Secondary and Teritary	Low	0	0	0	0	0	0	13.039	0	12.0984	12.0417	0	0	0	0	0	10.8153	10.8858	11.5174	0
68.75	20	Female	Secondary and Teritary	High	0	0	15.0203	0	0	0	0	0	0	0	0	0	12.2458	0	0	0	0	0	0
41.1765	22	Female	Secondary and Teritary	Low	16.989	0	15.6592	0	0	0	13.4769	0	0	0	0	0	0	0	0	11.2682	10.6991	14.5252	0
56.5657	20	Female	Secondary and Teritary	Low	0	0	0	0	0	0	19.9382	15.0004	0	0	0	0	0	0	0	0	0	13.896	0
69.5312	20	Female	Secondary and Teritary	High	10.9197	0	13.1415	0	0	0	10.215	0	0	0	0	0	0	0	0	0	0	11.7485	0
38.0952	20	Female	Secondary and Teritary	Low	0	0	0	0	0	0	19.9025	0	0	0	9.77324	0	0	0	0	0	0	11.9696	0
53.9062	20	Female	Secondary and Teritary	Low	0	0	13.3096	0	0	0	0	0	0	0	0	0	0	0	0	0	10.5017	11.8867	0
34.8837	20	Male	Secondary and Teritary	Low	18.3837	0	0	0	0	13.1555	0	0	0	0	0	0	0	0	0	10.4291	16.0829	17.9171	0
38.2979	20	Female	Secondary and Teritary	Low	0	0	11.8141	0	0	12.8289	13.1305	0	0	12.0065	0	0	0	0	0	0	0	18.3865	0
55.4688	20	Female	Secondary and Teritary	Low	17.3967	0	0	0	0	13.1274	10.5914	0	21.4329	0	0	0	12.7525	0	0	11.6302	0	12.8588	0
53.3981	21	Female	Secondary and Teritary	Low	13.9506	0	0	0	0	11.7137	11.3595	0	0	0	0	0	14.0807	0	0	0	0	13.7665	0
46.4789	22	Male	Secondary and Teritary	Low	16.8129	0	12.0166	0	0	0	0	0	12.4961	0	0	0	11.4644	0	0	10.8015	11.4574	18.2723	0
59.2593	23	Female	Secondary and Teritary	Low	0	0	0	0	0	0	0	0	0	12.4755	0	0	0	0	14.178	0	0	12.488	0
31.1111	25	Male	Secondary and Teritary	Low	12.4176	0	0	0	0	0	18.2174	0	0	11.2267	0	0	0	0	0	0	11.522	17.8855	0
35.7143	22	Male	Secondary and Teritary	Low	13.6233	0	0	0	0	0	19.0971	0	0	0	0	0	0	0	0	0	11.0076	0	0
38.3333	20	Male	Secondary and Teritary	Low	0	0	11.6107	0	0	0	0	0	0	0	0	0	0	0	0	0	0	10.4577	0
61.6822	20	Male	Secondary and Teritary	High	0	0	0	0	0	12.6359	0	0	0	0	0	0	0	0	0	10.8127	0	0	13.42
48.0769	20	Male	Secondary and Teritary	Low	0	0	0	0	0	0	11.1217	11.0446	0	0	0	12.8681	0	0	0	0	12.6759	0	0
51.5789	20	Male	Secondary and Teritary	Low	18.4862	0	0	0	0	0	13.3848	0	0	10.5762	0	14.4376	0	0	0	0	0	16.8905	0
39.6226	20	Male	Secondary and Teritary	Low	18.3789	0	12.1257	0	0	0	11.8621	19.0826	0	11.0279	0	0	14.3536	0	0	0	0	12.799	0
40.9091	20	Female	Secondary and Teritary	Low	12.5605	0	15.5837	0	0	0	0	0	0	0	0	0	0	0	0	0	15.691	13.5827	0
56.8182	20	Female	Secondary and Teritary	Low	0	0	12.3921	0	0	0	0	0	0	0	0	0	14.459	0	0	0	0	18.3906	0
46.3768	20	Female	Secondary and Teritary	Low	0	0	0	0	0	12.4613	18.2839	0	0	0	0	0	0	0	0	0	0	0	0
73.4375	20	Female	Secondary and Teritary	High	0	0	0	0	0	14.7836	0	0	0	0	0	0	13.2446	0	0	0	13.9589	17.9276	0
40.9091	20	Female	Secondary and Teritary	Low	0	0	17.6944	0	0	0	20.9871	0	0	0	0	0	0	0	0	0	11.2212	10.5262	0
74.2188	20	Female	Secondary and Teritary	High	0	0	19.6532	0	0	0	0	0	21.4682	0	0	0	14.2516	15.1193	0	0	0	13.1131	0
67.1875	20	Female	Secondary and Teritary	High	0	0	0	11.7111	0	0	0	0	12.9893	0	0	0	14.9431	0	0	9.73476	0	16.4057	17.6109
62.3377	20	Female	Secondary and Teritary	Low	17.7352	0	0	0	0	0	21.353	0	22.5791	0	0	0	0	0	12.9571	0	0	0	0
54.6875	20	Female	Secondary and Teritary	Low	16.2659	0	13.1616	13.3914	0	11.6421	0	0	0	0	0	13.5884	14.9694	0	0	13.963	10.6897	11.2144	0
40.2174	20	Female	Secondary and Teritary	Low	0	0	12.5416	12.2131	0	12.6264	0	16.0883	0	0	0	0	0	0	0	0	0	17.7157	0
66.4062	23	Female	Secondary and Teritary	Low	0	0	0	10.0352	0	14.2106	0	0	0	0	0	0	0	0	0	0	13.5342	13.4184	0
55.4688	21	Female	Secondary and Teritary	Low	17.3039	0	14.6941	0	0	14.2806	0	0	11.1592	13.7581	0	11.8195	0	0	0	0	14.0478	0	0
48.4375	20	Female	Secondary and Teritary	Low	17.2646	0	10.9253	0	0	0	17.4573	0	12.7461	14.2855	0	18.0654	0	0	0	0	12.471	0	0
35.5932	20	Female	Secondary and Teritary	Low	18.0328	0	12.7625	0	0	0	13.3376	0	0	12.3796	0	18.6315	0	0	0	0	0	13.3626	0
40.5797	20	Female	Secondary and Teritary	Low	17.3973	0	15.8926	0	0	0	9.99138	0	0	0	0	0	0	0	0	0	12.6817	0	0
55.1402	20	Female	Secondary and Teritary	Low	12.9218	0	0	0	0	0	0	18.1955	0	11.8351	0	0	0	0	0	0	0	15.3381	10.9278
55.4217	20	Female	Secondary and Teritary	Low	14.8293	0	0	0	0	0	0	0	0	0	0	0	15.9508	0	0	0	12.5153	18.4395	0
62.5	20	Female	Secondary and Teritary	Low	13.7249	0	0	0	0	0	0	13.8798	0	0	0	0	0	0	0	0	0	17.9501	0
52.809	20	Male	Secondary and Teritary	Low	0	0	0	0	0	0	13.3072	0	0	0	0	0	0	0	0	0	0	0	0
54.6875	20	Female	Secondary and Teritary	Low	17.9364	0	0	0	0	19.4699	0	12.7217	12.1341	0	0	0	0	0	0	0	12.5083	14.505	19.0114
69.5312	20	Female	Secondary and Teritary	High	0	0	0	0	0	15.2049	14.9294	0	10.4018	0	0	0	12.6475	0	0	0	0	0	10.9152
65.625	20	Female	Secondary and Teritary	Low	0	0	0	0	0	12.87	0	18.8783	0	0	0	0	0	16.244	0	0	11.9927	0	0
59.375	20	Female	Secondary and Teritary	Low	17.3931	0	22.5488	14.2215	0	13.5109	0	13.0819	11.0948	11.7153	0	0	16.5895	0	0	0	0	16.9332	0
55.4688	54	Male	Primary	Low	11.2983	0	0	0	0	16.5121	0	0	0	0	0	0	0	0	0	0	0	12.9616	0
48.8889	64	Male	Secondary and Teritary	Low	14.8895	0	0	0	14.0669	0	0	9.64359	0	0	0	11.2497	0	0	0	0	0	0	0
67.9688	59	Male	Primary	High	0	0	0	13.8211	0	0	0	0	0	0	0	0	0	0	0	0	12.1112	0	0
57.8125	69	Male	Primary	Low	13.5242	0	0	0	0	0	11.8929	0	12.4708	0	0	0	0	0	0	0	10.5183	12.1989	0
65.625	56	Male	Primary	High	13.66	0	14.7231	0	10.0046	0	0	0	11.5378	0	0	10.5373	0	0	0	11.0524	0	0	0
53.9062	62	Male	Primary	Low	18.5822	0	9.83952	0	0	0	0	0	13.4098	0	0	0	0	0	0	0	0	0	0
56.25	60	Male	Primary	Low	0	0	0	0	14.6624	0	0	0	12.9267	12.877	0	0	0	0	0	0	0	0	0
72.6562	58	Male	Primary	High	0	0	0	0	23.3022	10.9372	15.8908	0	12.6611	0	0	12.0159	0	0	14.6378	14.9138	0	0	0
48.4375	55	Male	Primary	Low	15.1332	0	0	0	0	12.6314	14.815	0	0	13.9901	0	0	0	0	0	13.5366	12.7058	13.3309	0
70.3125	59	Male	Primary	High	0	0	16.2512	0	0	15.2133	0	0	13.2707	0	0	0	15.7981	0	11.768	0	0	0	0
64.0625	65	Male	Primary	High	0	0	15.418	0	0	11.8987	0	0	12.9032	0	0	0	14.6778	0	0	15.4322	0	0	0
48.1818	70	Male	Primary	Low	0	0	0	0	0	16.3216	0	0	13.0999	0	0	0	0	0	0	0	11.4606	9.3388	0
37.2549	67	Male	Primary	Low	13.4631	0	12.472	0	0	11.7063	0	0	13.2184	0	0	0	0	0	0	0	12.5423	13.5899	0
48.4211	51	Male	Primary	Low	0	0	15.9351	0	0	0	0	0	11.2088	0	0	0	13.5243	0	0	0	0	12.3028	0
34.5679	61	Male	Secondary and Teritary	Low	0	0	0	0	0	0	0	0	0	0	0	0	0	0	0	0	0	15.1234	0
49.1525	63	Male	Primary	Low	0	0	14.9485	15.941	0	16.3389	0	0	0	15.3404	0	0	0	0	0	9.9263	0	0	0
55.4688	67	Male	Secondary and Teritary	Low	14.0412	0	0	0	0	0	0	0	11.4173	0	0	0	0	0	0	0	0	0	0
39.2857	63	Male	Secondary and Teritary	Low	0	0	0	0	0	0	0	0	14.7323	12.2296	0	9.72763	0	0	0	0	0	0	0
23.5294	21	Male	Primary	Low	0	0	0	0	0	14.2054	0	0	0	12.0679	0	0	0	0	17.2468	0	0	12.4831	0
56.5217	60	Male	Primary	Low	0	0	15.1373	0	0	10.5584	0	0	12.0624	0	0	0	0	0	0	0	0	10.5231	0
35.0877	70	Male	Primary	Low	11.7324	0	13.9016	0	0	0	0	0	12.4048	0	0	14.5909	0	0	0	0	0	0	0
46.3768	67	Male	Primary	Low	0	0	0	0	0	11.1142	10.3952	0	10.9227	0	11.4772	0	0	0	0	0	0	12.161	0
48.1013	57	Male	Primary	Low	0	0	10.6464	0	0	12.2067	0	13.2849	0	0	0	0	0	0	0	0	0	13.1191	0
58.427	57	Male	Primary	Low	0	0	13.7677	0	0	0	0	0	13.6098	0	0	0	0	0	0	0	0	0	0
59.375	69	Male	Primary	Low	0	0	14.0664	0	0	0	14.3394	0	16.459	0	0	0	0	0	0	14.1962	0	19.364	0
40.9836	65	Male	Primary	Low	14.4698	0	0	0	0	17.2427	0	0	14.3991	0	0	0	0	0	0	0	11.0861	10.9644	0
37.037	67	Male	Primary	Low	11.6903	0	0	0	0	11.9067	0	0	13.6157	0	0	0	0	0	0	14.2774	0	0	0
64.0625	60	Male	Primary	High	0	0	0	0	0	0	0	0	14.0564	0	0	0	0	0	0	0	0	12.2726	0
33.3333	61	Male	Primary	Low	12.4072	0	0	0	11.4602	0	0	0	16.3058	0	0	0	0	0	0	0	0	0	0
49.2188	55	Male	Secondary and Teritary	Low	0	0	0	0	0	11.9346	0	0	12.3839	0	0	0	0	0	0	0	0	0	0
45.1613	57	Male	Secondary and Teritary	Low	0	0	10.1945	0	0	0	0	0	11.5773	0	0	0	12.7693	0	0	0	0	0	0
50	58	Male	Primary	Low	0	0	0	0	0	0	0	0	0	0	0	0	0	0	0	14.585	10.9932	0	0
38.4615	50	Male	Secondary and Teritary	Low	0	0	0	0	0	0	0	0	0	0	0	0	10.4999	0	0	0	0	11.0121	11.0859
42.6471	56	Male	Primary	Low	0	0	0	0	0	0	0	0	0	0	0	13.4611	0	0	0	0	13.5416	0	13.368
36.8421	64	Male	Primary	Low	0	0	0	0	0	0	0	0	0	0	0	0	0	0	0	0	10.752	0	0
78.9062	56	Male	Secondary and Teritary	High	14.3188	0	11.4037	0	0	18.4163	0	0	11.5911	0	0	0	12.2864	0	12.1605	0	0	0	10.6942
50	68	Male	Primary	Low	0	0	0	0	0	0	0	0	15.7417	0	0	0	0	0	0	0	0	11.5593	0
41.8182	67	Male	Primary	Low	0	0	0	0	0	0	0	0	12.3615	0	0	0	0	0	0	0	11.6624	10.1662	0
48.1928	58	Male	Primary	Low	12.8295	0	0	0	0	0	0	0	15.9384	0	0	0	0	0	0	0	0	13.005	0
53.3898	63	Male	Primary	Low	14.8833	0	0	0	0	0	0	0	16.1995	0	0	0	11.3299	0	0	0	0	12.6633	0
50	70	Male	Primary	Low	0	0	0	0	0	0	0	0	13.1355	0	13.1976	0	0	0	0	0	11.7396	0	0
72.6415	61	Male	Primary	High	0	0	0	0	0	0	0	0	0	0	15.5084	0	0	0	0	0	0	0	11.0273
61.7647	49	Male	Secondary and Teritary	High	0	0	10.1445	0	0	0	0	0	17.6769	17.312	0	16.4658	11.8385	0	0	11.0245	0	0	11.3539
34.8485	62	Male	Secondary and Teritary	Low	0	0	14.9069	0	0	0	0	0	16.8876	13.1743	0	0	0	0	0	0	0	0	12.8214
59.375	52	Male	Primary	Low	13.2073	0	0	0	0	0	0	0	13.5299	0	0	0	0	0	0	15.0516	0	0	13.1905
75.7282	39	Male	Secondary and Teritary	High	0	0	0	0	12.0698	16.9665	0	0	13.8962	0	0	0	0	0	11.7182	0	0	0	0
71.0938	61	Male	Primary	High	0	0	17.3118	16.3492	17.9232	0	0	0	14.2804	0	0	13.6186	0	14.1515	0	0	0	0	0
48.3333	55	Male	Secondary and Teritary	Low	0	0	0	0	0	0	0	0	14.3473	11.0084	0	0	0	0	0	0	0	13.1653	0
52.4752	53	Male	Secondary and Teritary	Low	0	0	16.2664	0	17.2557	14.553	10.8713	17.6345	16.5527	13.0744	0	17.5139	0	0	0	0	11.8776	0	0
44.898	56	Male	Primary	Low	0	0	12.9843	0	0	0	0	15.9835	17.0798	14.3927	0	0	0	0	0	0	0	10.9501	0
60.7143	58	Male	Primary	Low	0	0	10.608	0	0	0	0	0	14.5582	0	0	0	0	0	12.1159	0	0	0	0
67.9688	55	Male	Primary	High	0	0	13.812	0	0	10.671	0	0	15.7258	0	11.2895	0	0	0	0	10.3492	0	0	0
42	57	Male	Secondary and Teritary	Low	0	0	0	0	0	0	12.8033	0	15.1227	15.4944	0	0	0	0	0	0	11.4301	11.2216	0
46.0938	57	Male	Secondary and Teritary	Low	0	0	11.5724	0	0	0	12.4268	0	14.6779	0	0	0	0	0	0	0	16.6221	11.5191	0
61.7188	55	Male	Primary	High	0	0	0	15.0706	0	0	0	0	15.1498	0	0	14.1162	0	0	0	11.5687	0	0	0
28.8889	56	Male	Primary	Low	13.2169	0	0	18.0077	19.9337	0	0	0	14.7982	0	0	0	0	0	0	0	11.4648	11.418	0
43.2099	43	Male	Primary	Low	12.6606	0	0	0	0	0	0	0	13.6524	0	0	0	0	0	13.1351	0	11.9178	0	0
60	67	Male	Primary	Low	12.9446	0	13.4653	0	0	0	15.7472	0	12.9922	0	0	14.1415	0	0	0	0	0	0	0
43.3962	62	Male	Primary	Low	0	0	12.3159	0	13.8872	0	0	18.3571	16.9918	16.3428	0	0	0	0	0	0	0	11.3107	0
67.1875	70	Male	Primary	High	13.163	0	15.5445	17.5177	0	0	0	0	13.4157	0	0	0	0	0	14.0573	0	0	0	0
60.1562	66	Male	Primary	Low	12.5783	0	0	0	0	15.5622	0	18.8922	0	0	0	0	0	0	0	0	15.1509	12.123	0
62.5	69	Male	Primary	High	0	0	0	0	0	11.4263	0	10.5834	13.0518	0	17.0476	0	0	15.9297	0	17.2433	0	0	0
42.4658	66	Male	Primary	Low	0	0	0	0	0	0	0	0	13.5141	0	16.4691	0	11.9711	0	0	0	0	11.3293	11.3683
53.9062	69	Male	Primary	Low	13.0277	0	0	0	0	0	0	0	13.403	0	0	0	11.8678	0	0	0	0	0	0
48.7805	60	Male	Primary	Low	0	0	0	0	0	13.2674	0	0	12.4983	0	0	0	0	0	0	0	11.5235	0	12.54
46.1538	56	Female	Secondary and Teritary	Low	0	0	0	0	0	0	11.4372	0	0	0	11.2799	0	0	0	14.9804	0	0	0	0
55.4348	58	Female	Secondary and Teritary	Low	12.9637	0	0	0	0	13.049	0	0	16.3566	15.8705	11.0281	0	0	0	0	0	0	0	13.8296
59.375	66	Female	Primary	Low	0	0	16.4319	0	0	0	0	0	14.3338	0	15.0029	15.0564	0	0	0	0	0	0	0
71.875	69	Female	Primary	High	0	0	12.0474	0	0	0	0	0	13.5979	0	0	0	0	0	0	14.6261	11.3324	12.4002	0
45.6522	70	Female	Primary	Low	0	0	0	0	0	0	14.7806	0	19.6207	14.6239	0	0	0	14.1916	0	0	0	12.5036	0
65.625	69	Female	Primary	Low	0	0	15.9173	0	15.3951	0	0	11.7809	16.7396	10.1413	0	0	0	0	0	0	0	15.6326	0
37.2549	58	Female	Primary	Low	0	0	12.9097	0	0	0	0	0	14.3246	0	0	12.6277	0	0	0	0	0	13.0251	16.0331
45.7627	66	Female	Primary	Low	0	0	0	0	0	0	0	0	0	0	0	0	0	0	0	0	0	0	0
47.619	49	Female	Secondary and Teritary	Low	0	0	11.7667	0	13.7722	0	0	12.8782	14.3973	12.2116	0	0	0	0	0	0	0	10.372	0
67.1875	67	Female	Primary	High	0	16.7044	0	0	0	13.4922	0	10.2589	14.1924	0	0	0	11.3711	0	0	9.94486	0	12.3047	0
58.5938	62	Female	Primary	Low	0	0	14.5926	0	18.8631	0	0	0	16.7513	14.2305	0	0	0	0	0	0	0	11.919	0
54.6875	64	Female	Primary	Low	0	0	11.1988	12.1674	0	0	0	0	16.7128	0	0	0	0	0	0	0	0	10.9199	0
65.625	53	Female	Primary	Low	0	0	0	15.2037	0	0	0	0	16.6056	0	0	0	0	0	0	16.1839	0	0	0
54.7945	70	Female	Primary	Low	0	0	0	0	0	0	0	0	0	0	0	15.8987	0	0	0	0	11.7066	0	0
53.271	70	Female	Primary	Low	0	0	14.1889	0	13.0281	0	0	0	13.7723	13.1884	0	0	0	0	0	0	0	0	0
38.6364	58	Female	Secondary and Teritary	Low	14.6079	0	13.4257	0	14.2493	0	0	0	13.4475	0	0	0	15.1982	0	0	0	15.2221	12.4974	0
60.9375	64	Female	Primary	Low	0	0	0	0	0	0	0	14.2239	15.7419	13.112	0	0	0	0	0	0	15.3262	11.9892	0
60.9375	67	Female	Primary	Low	0	0	0	0	0	12.6371	0	13.2015	13.0992	0	0	0	0	0	0	0	11.2881	0	0
69.5312	59	Female	Primary	High	0	13.6846	0	0	0	17.78	0	0	17.2371	0	0	0	0	0	0	0	0	0	11.1924
71.875	64	Female	Primary	High	0	0	0	13.3383	0	0	0	0	0	0	12.6896	0	0	0	0	0	12.8262	0	0
43.6508	36	Female	Primary	Low	0	0	0	0	0	15.2715	0	0	17.5475	0	0	0	0	0	0	0	0	0	0
51.5625	34	Female	Secondary and Teritary	Low	0	0	0	0	0	16.7811	0	0	17.6172	0	0	0	0	0	0	0	0	0	0
55.1282	65	Female	Primary	Low	0	0	0	12.6749	13.2582	18.551	0	0	0	0	0	0	16.8531	0	0	0	0	0	12.9448
76.5625	59	Female	Primary	High	0	0	11.901	12.6873	0	17.8039	0	0	16.8297	0	12.803	12.4326	0	0	16.868	0	0	0	0
52.4752	48	Female	Secondary and Teritary	Low	0	0	14.0244	13.2468	12.8823	18.3119	0	0	18.066	0	0	0	14.2518	0	15.008	0	0	13.5732	0
50.9259	53	Female	Primary	Low	0	0	0	0	0	16.507	0	0	17.4244	0	0	0	13.1623	0	14.4587	0	0	11.7453	0
64.0625	53	Female	Primary	Low	0	0	14.9896	12.8619	0	19.0344	0	0	18.6701	13.502	0	0	0	16.0385	0	0	16.415	0	0
46.2687	52	Female	Primary	Low	0	0	0	16.3083	0	17.5694	0	0	18.6673	0	0	14.5806	19.1024	0	15.0015	0	0	0	0
45.8333	48	Female	Primary	Low	0	0	0	17.8009	23.8654	19.1669	0	0	17.6238	0	0	0	15.798	0	15.8892	0	0	0	14.2335
40.9836	65	Female	Primary	Low	0	0	16.9972	0	0	16.7577	0	0	0	16.0272	0	0	0	0	0	0	0	23.2935	11.2261
46.988	45	Female	Secondary and Teritary	Low	18.3028	0	11.7244	0	0	0	11.9483	0	13.463	16.6453	0	0	0	0	0	0	14.6763	12.7409	0
32.1429	55	Female	Secondary and Teritary	Low	14.0031	0	0	0	0	0	0	13.029	18.2618	0	0	0	0	0	0	0	0	20.9206	0
50.7812	60	Female	Primary	Low	0	0	0	0	21.8829	17.6714	0	0	15.7888	0	0	14.1632	0	0	16.0459	0	0	9.94178	0
72.6562	63	Female	Primary	High	0	0	12.5629	12.4137	18.8647	18.4664	0	0	12.8116	0	9.85803	16.5838	15.7754	0	12.6523	0	0	0	0
71.0938	60	Female	Primary	High	0	0	12.0224	0	0	18.3828	0	0	16.254	0	0	15.1243	15.1566	0	0	0	0	18.5474	0
78.7402	65	Female	Primary	High	0	0	11.4598	0	0	19.0347	0	0	15.8727	0	0	0	20.4881	0	16.5778	0	0	0	0
67.1875	66	Female	Primary	High	0	0	15.5109	14.4455	22.8339	18.9647	0	0	16.9932	0	0	11.3068	14.2642	0	17.2019	16.1819	0	0	0
48.8636	51	Female	Secondary and Teritary	Low	11.3608	0	12.2673	11.3886	15.7665	18.8481	0	0	16.9609	12.0996	0	0	0	0	16.1021	11.3177	0	0	0
43.4783	42	Female	Secondary and Teritary	Low	13.3222	0	0	14.5227	0	18.6177	0	0	16.1679	0	0	0	20.7568	0	15.7908	0	11.479	0	0
36.7347	42	Female	Secondary and Teritary	Low	0	0	11.1665	0	0	0	0	12.1033	14.7043	0	0	0	0	0	0	0	16.1015	0	0
59.6491	62	Female	Primary	Low	0	0	0	0	0	16.3722	0	0	0	0	0	13.766	9.34107	0	0	0	16.497	16.1937	0
54.6875	38	Male	Secondary and Teritary	Low	0	0	0	0	0	13.7376	0	0	13.1911	0	0	0	0	0	0	0	0	0	0
31.1111	22	Male	Secondary and Teritary	Low	0	0	0	0	0	11.4414	0	0	0	0	0	0	9.77368	0	0	0	17.3746	17.1189	0
31.9149	39	Female	Secondary and Teritary	Low	15.7198	0	0	11.5231	0	19.6671	0	0	17.706	12.667	0	0	15.1703	0	15.2791	14.5044	0	0	0
66.4062	39	Male	Secondary and Teritary	High	19.686	0	17.3346	15.8565	24.7369	19.551	0	0	17.0651	0	0	15.9656	0	18.2477	16.8918	0	0	0	0
41.3793	39	Female	Secondary and Teritary	Low	0	0	13.882	0	23.5957	19.7604	0	0	0	0	0	0	0	0	16.1849	0	0	11.0047	0
61.7188	39	Male	Secondary and Teritary	High	0	0	16.0658	0	0	19.8914	0	0	17.7631	0	12.9683	0	14.9732	0	16.8506	11.6314	0	10.2295	0
56.8421	22	Male	Secondary and Teritary	Low	0	0	14.5855	0	0	19.5396	0	0	17.0936	0	12.3714	0	15.2064	0	18.169	0	0	0	0
62.8571	68	Female	Primary	Low	15.2721	0	0	0	0	19.9689	0	0	17.4505	0	0	0	15.6832	0	13.5203	0	0	19.7728	0
70.3125	66	Female	Primary	High	0	0	0	15.1135	0	19.7782	0	0	16.8691	0	15.6043	0	15.6813	0	17.7002	0	15.0722	15.8738	0
68.75	60	Female	Primary	High	0	0	13.588	14.6962	23.4782	19.5061	0	0	17.9165	0	12.5936	14.9438	15.7621	0	16.3277	0	0	0	11.8283
80.4688	65	Female	Primary	High	0	0	15.6099	14.4225	24.645	19.9449	0	0	14.4882	0	0	0	10.3158	0	0	0	0	0	16.0885
63.2812	58	Female	Secondary and Teritary	Low	0	0	11.9264	0	23.4061	19.9227	17.2258	0	16.0338	11.151	0	0	15.6269	0	0	12.0377	0	0	0
67.1875	60	Female	Primary	High	16.4172	0	17.9493	15.824	23.8233	19.748	0	0	12.247	0	12.4418	15.1913	20.3043	0	16.0676	0	0	0	0
64.0625	68	Female	Primary	Low	0	0	13.4188	15.4547	0	19.9859	0	15.4876	17.7869	0	0	0	20.1262	0	15.5387	0	0	0	13.9924
67.1875	68	Female	Primary	High	13.5168	0	13.4767	0	0	19.4146	0	0	14.0722	0	0	0	14.8924	0	15.9719	10.6199	0	0	0
59.8291	62	Female	Secondary and Teritary	Low	12.4523	0	0	0	0	19.6452	0	0	17.8227	0	0	0	15.2209	0	17.1016	0	0	11.0629	0
71.0938	70	Female	Primary	High	0	0	14.4498	13.3151	20.6872	20.2261	0	0	17.501	0	0	0	20.8326	14.1843	16.1423	0	0	0	0
63.2812	42	Female	Secondary and Teritary	Low	15.5088	0	0	0	0	19.9196	0	0	16.4194	0	0	0	19.4648	0	16.7515	0	0	0	0
54.023	64	Female	Secondary and Teritary	Low	0	0	0	12.622	0	19.7028	0	0	16.6637	0	0	0	15.4694	0	16.6178	0	0	0	0
60.1562	50	Female	Secondary and Teritary	Low	12.2202	0	0	14.6234	0	19.5141	0	0	14.8414	14.5115	0	0	15.568	0	16.4296	0	0	11.8932	0
30.7692	53	Female	Secondary and Teritary	Low	0	0	11.3453	0	14.5443	19.4823	0	0	18.0034	0	0	0	15.2198	0	0	11.4002	0	0	0
47.7477	62	Female	Primary	Low	0	0	14.4659	15.0638	0	20.0114	0	0	0	0	0	0	20.8856	0	0	12.7259	0	0	0
51.25	64	Female	Primary	Low	0	0	0	0	0	19.7674	0	14.0292	17.5289	0	13.4429	0	13.5141	0	13.6901	0	0	13.0799	0
65.8333	64	Female	Primary	Low	0	0	14.6022	0	0	19.8909	13.1361	0	16.2217	14.9128	0	0	20.4831	0	17.7642	0	0	0	0
53	36	Female	Secondary and Teritary	Low	0	0	11.6849	15.2317	0	19.9217	0	0	0	0	0	0	15.7667	0	18.0245	0	0	0	0
50	43	Female	Secondary and Teritary	Low	17.3159	0	13.9499	0	0	20.1655	0	11.5626	18.1724	0	0	0	12.0363	0	0	0	0	10.445	0
60.9375	66	Female	Primary	Low	12.9533	0	0	15.7167	0	19.6741	0	12.2053	17.6533	0	0	0	15.4115	0	0	0	13.0949	13.5344	0
31.5789	29	Female	Secondary and Teritary	Low	14.8266	0	0	0	0	19.7222	0	12.2892	0	0	11.6006	0	0	0	18.0413	0	0	11.2115	0
75	34	Female	Secondary and Teritary	High	0	0	10.6611	0	0	19.5223	0	0	16.6936	0	0	16.0553	0	0	0	0	0	14.2035	0
